# Supplementary material for: Effect of Radiant Catalytic Ionization and Ozonation on Salmonella spp. on Eggshells
Source: Foods. 2022 Aug 14;11(16):2452. doi: 10.3390/foods11162452 (PMC9407475; doi:10.3390/foods11162452)
Supplement: Supplementary file 1 [file foods-11-02452-s001.zip]

Archive with 3 entries (3 files):
- Grudlewska-Buda K. et al. - Table S1.pdf
- Grudlewska-Buda K. et al. - Table S2.pdf
- Grudlewska-Buda K. et al. - Table S3.pdf
